# Supplementary material for: The Safety and Efficacy of Phage Therapy for Infections in Cardiac and Peripheral Vascular Surgery: A Systematic Review
Source: Antibiotics (Basel). 2023 Nov 30;12(12):1684. doi: 10.3390/antibiotics12121684 (PMC10740750; doi:10.3390/antibiotics12121684)
Supplement: Supplementary file 1 [file antibiotics-12-01684-s001.zip]

Archive with 1 entries (1 files):
- antibiotics-2669945-supplementary.pdf
